# Supplementary material for: A model of head direction and landmark coding in complex environments
Source: PLoS Comput Biol. 2021 Sep 27;17(9):e1009434. doi: 10.1371/journal.pcbi.1009434 (PMC8496825; doi:10.1371/journal.pcbi.1009434)
Supplement: S1 Dataset — MATLAB extension files with 3 independent HD trajectory data from the 20-minute real-time rat recording used for simulations. Figs 1–8, S1–S7, and S9–S12 show simulation results based on the data only with Subject 1. S8 Fig shows simulation results based on the data with all 3 subjects. (ZIP) [file pcbi.1009434.s020.zip]

Archive with 9 entries (6 files):
- RealData_CIRC_Manson/
- RealData_CIRC_Manson/RealData_CIRC_Manson2.mat
- __MACOSX/
- __MACOSX/RealData_CIRC_Manson/
- __MACOSX/RealData_CIRC_Manson/._RealData_CIRC_Manson2.mat
- RealData_CIRC_Manson/RealData_CIRC_Manson3.mat
- __MACOSX/RealData_CIRC_Manson/._RealData_CIRC_Manson3.mat
- RealData_CIRC_Manson/RealData_CIRC_Manson1.mat
- __MACOSX/RealData_CIRC_Manson/._RealData_CIRC_Manson1.mat
